# Supplementary material for: The Application of Bacillus subtilis for Adhesion Inhibition of Pseudomonas and Preservation of Fresh Fish
Source: Foods. 2021 Dec 13;10(12):3093. doi: 10.3390/foods10123093 (PMC8701017; doi:10.3390/foods10123093)
Supplement: Supplementary file 1 [file foods-10-03093-s001.zip]

Archive with 1 entries (1 files):
- foods-1455470-supplementary.pdf
